# Supplementary material for: Features of Congenital Arthrogryposis Due to Abnormalities in Collagen Homeostasis, a Scoping Review
Source: Int J Mol Sci. 2023 Aug 31;24(17):13545. doi: 10.3390/ijms241713545 (PMC10487887; doi:10.3390/ijms241713545)
Supplement: Supplementary file 1 [file ijms-24-13545-s001.zip]

Archive with 1 entries (1 files):
- ijms-2534335-supplementary.pdf
